# Supplementary material for: Continuous Long-Term Exposure to Low Concentrations of MWCNTs Induces an Epithelial-Mesenchymal Transition in BEAS-2B Cells
Source: Nanomaterials (Basel). 2021 Jul 1;11(7):1742. doi: 10.3390/nano11071742 (PMC8308165; doi:10.3390/nano11071742)
Supplement: Supplementary file 1 [file nanomaterials-11-01742-s001.zip]

Archive with 1 entries (1 files):
- nanomaterials-1262795-supplementary.pdf
